# Supplementary material for: miR‐218 affects the ECM composition and cell biomechanical properties of glioblastoma cells
Source: J Cell Mol Med. 2022 Jun 15;26(14):3913–30. doi: 10.1111/jcmm.17428 (PMC9279592; doi:10.1111/jcmm.17428)
Supplement: Supplementary file 2 — Supplementary information 2 [file JCMM-26-3913-s003.xlsx]

## Sheet: Arkusz1
Symbol	Fold Regulation	p-value	Refseq ID	Description	Gene name
ACTN1	-1.8682	0.01462	NM_001102	Actinin, alpha 1	BDPLT15
ACTN3	2.3268	0.037733	NM_001104	Actinin, alpha 3	-
ACTN4	-1.355	0.052873	NM_004924	Actinin, alpha 4	ACTININ-4/FSGS/FSGS1
ACTR2	-1.8553	0.004925	NM_005722	ARP2 actin-related protein 2 homolog (yeast)	ARP2
ACTR3	-1.5674	0.027278	NM_005721	ARP3 actin-related protein 3 homolog (yeast)	ARP3
AKT1	-1.318	0.285159	NM_005163	V-akt murine thymoma viral oncogene homolog 1	AKT/CWS6/PKB/PKB-ALPHA/PRKBA/RAC/RAC-ALPHA
ARF6	-1.2731	0.200589	NM_001663	ADP-ribosylation factor 6	-
ARHGDIA	-1.3364	0.179194	NM_004309	Rho GDP dissociation inhibitor (GDI) alpha	GDIA1/HEL-S-47e/NPHS8/RHOGDI/RHOGDI-1
ARHGEF7	-1.4224	0.00922	NM_003899	Rho guanine nucleotide exchange factor (GEF) 7	BETA-PIX/COOL-1/COOL1/Nbla10314/P50/P50BP/P85/P85COOL1/P85SPR/PAK3/PIXB
BAIAP2	-2.1019	0.000482	NM_006340	BAI1-associated protein 2	BAP2/FLAF3/IRSP53
BCAR1	-1.1394	0.840862	NM_014567	Breast cancer anti-estrogen resistance 1	CAS/CAS1/CASS1/CRKAS/P130Cas
CAPN1	-1.4191	0.301349	NM_005186	Calpain 1, (mu/I) large subunit	CANP/CANP1/CANPL1/muCANP/muCL
CAPN2	-1.1447	0.098681	NM_001748	Calpain 2, (m/II) large subunit	CANP2/CANPL2/CANPml/mCANP
CAV1	-1.2326	0.114762	NM_001753	Caveolin 1, caveolae protein, 22kDa	BSCL3/CGL3/LCCNS/MSTP085/PPH3/VIP21
CDC42	-1.7715	0.032539	NM_001791	Cell division cycle 42 (GTP binding protein, 25kDa)	CDC42Hs/G25K
CFL1	-1.5637	0.035133	NM_005507	Cofilin 1 (non-muscle)	CFL/HEL-S-15/cofilin
CRK	-2.9383	0.00659	NM_016823	V-crk sarcoma virus CT10 oncogene homolog (avian)	CRKII/p38
CSF1	-1.5529	0.067826	NM_000757	Colony stimulating factor 1 (macrophage)	CSF-1/MCSF
CTTN	-2.7226	0.000898	NM_005231	Cortactin	EMS1
DIAPH1	-1.4257	0.128505	NM_005219	Diaphanous homolog 1 (Drosophila)	DFNA1/DIA1/DRF1/LFHL1/hDIA1
DPP4	-1.3241	0.081058	NM_001935	Dipeptidyl-peptidase 4	ADABP/ADCP2/CD26/DPPIV/TP103
EGF	-1.3867	0.025987	NM_001963	Epidermal growth factor	HOMG4/URG
EGFR	-1.3488	0.10233	NM_005228	Epidermal growth factor receptor	ERBB/ERBB1/HER1/NISBD2/PIG61/mENA
ENAH	-1.21	0.22455	NM_001008493	Enabled homolog (Drosophila)	ENA/MENA/NDPP1
EZR	-1.3835	0.104346	NM_003379	Ezrin	CVIL/CVL/HEL-S-105/VIL2
FAP	-1.4093	0.016415	NM_004460	Fibroblast activation protein, alpha	DPPIV/FAPA/SIMP
FGF2	-1.4126	0.014704	NM_002006	Fibroblast growth factor 2 (basic)	BFGF/FGF-2/FGFB/HBGF-2
HGF	-1.7634	0.031988	NM_000601	Hepatocyte growth factor (hepapoietin A; scatter factor)	DFNB39/F-TCF/HGFB/HPTA/SF
IGF1	-1.9341	0.020683	NM_000618	Insulin-like growth factor 1 (somatomedin C)	IGF-I/IGFI/MGF
IGF1R	-1.2614	0.286124	NM_000875	Insulin-like growth factor 1 receptor	CD221/IGFIR/IGFR/JTK13
ILK	-1.2297	0.208565	NM_004517	Integrin-linked kinase	HEL-S-28/ILK-1/ILK-2/P59/p59ILK
ITGA4	-1.4093	0.025599	NM_000885	Integrin, alpha 4 (antigen CD49D, alpha 4 subunit of VLA-4 receptor)	CD49D/IA4
ITGB1	-1.6339	0.040562	NM_002211	Integrin, beta 1 (fibronectin receptor, beta polypeptide, antigen CD29 includes MDF2, MSK12)	CD29/FNRB/GPIIA/MDF2/MSK12/VLA-BETA/VLAB
ITGB2	1.318	0.494055	NM_000211	Integrin, beta 2 (complement component 3 receptor 3 and 4 subunit)	CD18/LAD/LCAMB/LFA-1/MAC-1/MF17/MFI7
ITGB3	1.1824	0.045621	NM_000212	Integrin, beta 3 (platelet glycoprotein IIIa, antigen CD61)	BDPLT16/BDPLT2/CD61/GP3A/GPIIIa/GT
LIMK1	-1.1906	0.481321	NM_002314	LIM domain kinase 1	LIMK/LIMK-1
MAPK1	-1.2241	0.302328	NM_002745	Mitogen-activated protein kinase 1	ERK/ERK-2/ERK2/ERT1/MAPK2/P42MAPK/PRKM1/PRKM2/p38/p40/p41/p41mapk/p42-MAPK
MET	-1.3771	0.013717	NM_000245	Met proto-oncogene (hepatocyte growth factor receptor)	AUTS9/DFNB97/HGFR/RCCP2/c-Met
MMP14	-1.1554	0.746616	NM_004995	Matrix metallopeptidase 14 (membrane-inserted)	MMP-14/MMP-X1/MT-MMP/MT-MMP 1/MT1-MMP/MT1MMP/MTMMP1/WNCHRS
MMP2	-1.1634	0.519795	NM_004530	Matrix metallopeptidase 2 (gelatinase A, 72kDa gelatinase, 72kDa type IV collagenase)	CLG4/CLG4A/MMP-2/MMP-II/MONA/TBE-1
MMP9	-1.6301	0.103061	NM_004994	Matrix metallopeptidase 9 (gelatinase B, 92kDa gelatinase, 92kDa type IV collagenase)	CLG4B/GELB/MANDP2/MMP-9
MSN	-1.571	0.001185	NM_002444	Moesin	HEL70
MYH10	-2.035	0.021525	NM_005964	Myosin, heavy chain 10, non-muscle	NMMHC-IIB/NMMHCB
MYH9	-1.5245	0.021593	NM_002473	Myosin, heavy chain 9, non-muscle	BDPLT6/DFNA17/EPSTS/FTNS/MHA/NMHC-II-A/NMMHC-IIA/NMMHCA
MYL9	-1.4557	0.066892	NM_006097	Myosin, light chain 9, regulatory	LC20/MLC-2C/MLC2/MRLC1/MYRL2
MYLK	-1.4257	0.017474	NM_053025	Myosin light chain kinase	AAT7/KRP/MLCK/MLCK1/MLCK108/MLCK210/MSTP083/MYLK1/smMLCK
PAK1	-1.2998	0.058846	NM_002576	P21 protein (Cdc42/Rac)-activated kinase 1	PAKalpha
PAK4	-1.4423	0.115539	NM_005884	P21 protein (Cdc42/Rac)-activated kinase 4	-
PFN1	-1.476	0.107615	NM_005022	Profilin 1	ALS18
PIK3CA	-3.6765	0.042649	NM_006218	Phosphoinositide-3-kinase, catalytic, alpha polypeptide	CLOVE/CWS5/MCAP/MCM/MCMTC/PI3K/p110-alpha
PLAUR	-1.4028	0.153958	NM_002659	Plasminogen activator, urokinase receptor	CD87/U-PAR/UPAR/URKR
PLCG1	-1.2156	0.480768	NM_002660	Phospholipase C, gamma 1	NCKAP3/PLC-II/PLC1/PLC148/PLCgamma1
PLD1	-1.3771	0.053374	NM_002662	Phospholipase D1, phosphatidylcholine-specific	-
PRKCA	-1.2909	0.052744	NM_002737	Protein kinase C, alpha	AAG6/PKC-alpha/PKCA/PRKACA
PTEN	-3.056	0.044654	NM_000314	Phosphatase and tensin homolog	10q23del/BZS/CWS1/DEC/GLM2/MHAM/MMAC1/PTEN1/TEP1
PTK2	-1.1688	0.223081	NM_005607	PTK2 protein tyrosine kinase 2	FADK/FAK/FAK1/FRNK/PPP1R71/p125FAK/pp125FAK
PTK2B	-2.5111	0.018089	NM_004103	PTK2B protein tyrosine kinase 2 beta	CADTK/CAKB/FADK2/FAK2/PKB/PTK/PYK2/RAFTK
PTPN1	-1.8682	0.000465	NM_002827	Protein tyrosine phosphatase, non-receptor type 1	PTP1B
PXN	-1.2879	0.119073	NM_002859	Paxillin	-
RAC1	-1.6799	0.10042	NM_006908	Ras-related C3 botulinum toxin substrate 1 (rho family, small GTP binding protein Rac1)	MIG5/Rac-1/TC-25/p21-Rac1
RAC2	-2.0162	0.084162	NM_002872	Ras-related C3 botulinum toxin substrate 2 (rho family, small GTP binding protein Rac2)	EN-7/Gx/HSPC022/p21-Rac2
RASA1	-1.7231	0.011208	NM_002890	RAS p21 protein activator (GTPase activating protein) 1	CM-AVM/CMAVM/GAP/PKWS/RASA/RASGAP/p120GAP/p120RASGAP
RDX	-1.1961	0.134422	NM_002906	Radixin	DFNB24
RHO	-1.7839	0.044098	NM_000539	Rhodopsin	CSNBAD1/OPN2/RP4
RHOA	-2.0162	0.048735	NM_001664	Ras homolog gene family, member A	ARH12/ARHA/RHO12/RHOH12
RHOB	-1.4489	0.094774	NM_004040	Ras homolog gene family, member B	ARH6/ARHB/MST081/MSTP081/RHOH6
RHOC	-1.244	0.185283	NM_175744	Ras homolog gene family, member C	ARH9/ARHC/H9/RHOH9
RND3	-1.2241	0.044132	NM_005168	Rho family GTPase 3	ARHE/Rho8/RhoE/memB
ROCK1	-1.4126	0.006	NM_005406	Rho-associated, coiled-coil containing protein kinase 1	P160ROCK/ROCK-I
SH3PXD2A	-3.0209	0.000972	NM_014631	SH3 and PX domains 2A	FISH/SH3MD1/TKS5
SRC	-1.2938	0.090941	NM_005417	V-src sarcoma (Schmidt-Ruppin A-2) viral oncogene homolog (avian)	ASV/SRC1/c-SRC/p60-Src
STAT3	-1.4828	0.042723	NM_003150	Signal transducer and activator of transcription 3 (acute-phase response factor)	ADMIO/APRF/HIES
SVIL	-1.2156	0.380603	NM_003174	Supervillin	-
TGFB1	-1.1394	0.646256	NM_000660	Transforming growth factor, beta 1	CED/DPD1/LAP/TGFB/TGFbeta
TIMP2	-1.1006	0.647135	NM_003255	TIMP metallopeptidase inhibitor 2	CSC-21K/DDC8
TLN1	-1.6876	0.000969	NM_006289	Talin 1	ILWEQ/TLN
VASP	-1.3835	0.065708	NM_003370	Vasodilator-stimulated phosphoprotein	-
VCL	-1.3333	0.079621	NM_003373	Vinculin	CMD1W/CMH15/HEL114/MV/MVCL
VEGFA	-1.4692	0.085583	NM_003376	Vascular endothelial growth factor A	MVCD1/VEGF/VPF
VIM	-1.3645	0.095953	NM_003380	Vimentin	CTRCT30/HEL113
WASF1	-1.3519	0.090992	NM_003931	WAS protein family, member 1	SCAR1/WAVE/WAVE1
WASF2	-1.3645	0.045001	NM_006990	WAS protein family, member 2	IMD2/SCAR2/WASF4/WAVE2/dJ393P12.2
WASL	-2.5344	0.00436	NM_003941	Wiskott-Aldrich syndrome-like	N-WASP/NWASP/WASPB
WIPF1	-1.3835	0.020224	NM_003387	WAS/WASL interacting protein family, member 1	PRPL-2/WAS2/WASPIP/WIP
ADAMTS1	6.1974	0.507838	NM_006988	ADAM metallopeptidase with thrombospondin type 1 motif, 1	C3-C5/METH1
ADAMTS13	31.669	0.060606	NM_139025	ADAM metallopeptidase with thrombospondin type 1 motif, 13	ADAM-TS13/ADAMTS-13/C9orf8/VWFCP/vWF-CP
ADAMTS8	-1.2184	0.559342	NM_007037	ADAM metallopeptidase with thrombospondin type 1 motif, 8	ADAM-TS8/METH2
CD44	17.9802	0.301186	NM_000610	CD44 molecule (Indian blood group)	CDW44/CSPG8/ECMR-III/HCELL/HUTCH-I/IN/LHR/MC56/MDU2/MDU3/MIC4/Pgp1
CDH1	-1917.49	0.216559	NM_004360	Cadherin 1, type 1, E-cadherin (epithelial)	Arc-1/CD324/CDHE/ECAD/LCAM/UVO
CLEC3B	6.1688	0.073399	NM_003278	C-type lectin domain family 3, member B	TN/TNA
CNTN1	-169.483	0.217796	NM_001843	Contactin 1	F3/GP135/MYPCN
COL11A1	2.1312	0.097292	NM_080629	Collagen, type XI, alpha 1	CO11A1/COLL6/STL2
COL12A1	13.2538	0.043311	NM_004370	Collagen, type XII, alpha 1	BA209D8.1/COL12A1L/DJ234P15.1
COL14A1	52.7708	0.149517	NM_021110	Collagen, type XIV, alpha 1	UND
COL15A1	13.0111	0.099542	NM_001855	Collagen, type XV, alpha 1	-
COL16A1	38.0986	0.094266	NM_001856	Collagen, type XVI, alpha 1	447AA/FP1572
COL1A1	15.2246	0.128935	NM_000088	Collagen, type I, alpha 1	EDSC/OI1/OI2/OI3/OI4
COL4A2	-1.3333	0.382275	NM_001846	Collagen, type IV, alpha 2	ICH/POREN2
COL5A1	3.5186	0.080542	NM_000093	Collagen, type V, alpha 1	EDSC
COL6A1	7.5075	0.061733	NM_001848	Collagen, type VI, alpha 1	OPLL
COL6A2	41.5949	0.050803	NM_001849	Collagen, type VI, alpha 2	PP3610
COL7A1	4.5368	0.093787	NM_000094	Collagen, type VII, alpha 1	EBD1/EBDCT/EBR1/NDNC8
COL8A1	4.3419	0.18086	NM_001850	Collagen, type VIII, alpha 1	C3orf7
CTGF	46.6887	0.05217	NM_001901	Connective tissue growth factor	CCN2/HCS24/IGFBP8/NOV2
CTNNA1	36.3781	0.100481	NM_001903	Catenin (cadherin-associated protein), alpha 1, 102kDa	CAP102
CTNNB1	58.0142	0.072963	NM_001904	Catenin (cadherin-associated protein), beta 1, 88kDa	CTNNB/MRD19/armadillo
CTNND1	9.2856	0.06372	NM_001331	Catenin (cadherin-associated protein), delta 1	CAS/CTNND/P120CAS/P120CTN/p120/p120(CAS)/p120(CTN)
CTNND2	1.9119	0.058475	NM_001332	Catenin (cadherin-associated protein), delta 2 (neural plakophilin-related arm-repeat protein)	GT24/NPRAP
ECM1	17.3276	0.097931	NM_004425	Extracellular matrix protein 1	URBWD
FN1	92.0917	0.058476	NM_002026	Fibronectin 1	CIG/ED-B/FINC/FN/FNZ/GFND/GFND2/LETS/MSF
HAS1	-2.8514	0.414199	NM_001523	Hyaluronan synthase 1	HAS
ICAM1	8.4464	0.282103	NM_000201	Intercellular adhesion molecule 1	BB2/CD54/P3.58
ITGA1	35.5473	0.091933	NM_181501	Integrin, alpha 1	CD49a/VLA1
ITGA2	20.4638	0.206724	NM_002203	Integrin, alpha 2 (CD49B, alpha 2 subunit of VLA-2 receptor)	BR/CD49B/GPIa/HPA-5/VLA-2/VLAA2
ITGA3	9.3718	0.03991	NM_002204	Integrin, alpha 3 (antigen CD49C, alpha 3 subunit of VLA-3 receptor)	CD49C/GAP-B3/GAPB3/ILNEB/MSK18/VCA-2/VL3A/VLA3a
ITGA4	9.4153	0.053847	NM_000885	Integrin, alpha 4 (antigen CD49D, alpha 4 subunit of VLA-4 receptor)	CD49D/IA4
ITGA5	3.9404	0.156114	NM_002205	Integrin, alpha 5 (fibronectin receptor, alpha polypeptide)	CD49e/FNRA/VLA-5/VLA5A
ITGA6	188.054	0.125068	NM_000210	Integrin, alpha 6	CD49f/ITGA6B/VLA-6
ITGA7	17.6101	0.053758	NM_002206	Integrin, alpha 7	-
ITGA8	4.8849	0.080199	NM_003638	Integrin, alpha 8	-
ITGAL	-2.4766	0.368383	NM_002209	Integrin, alpha L (antigen CD11A (p180), lymphocyte function-associated antigen 1; alpha polypeptide)	CD11A/LFA-1/LFA1A
ITGAM	-2.2842	0.28196	NM_000632	Integrin, alpha M (complement component 3 receptor 3 subunit)	CD11B/CR3A/MAC-1/MAC1A/MO1A/SLEB6
ITGAV	14.0419	0.049032	NM_002210	Integrin, alpha V (vitronectin receptor, alpha polypeptide, antigen CD51)	CD51/MSK8/VNRA/VTNR
ITGB1	16.0555	0.053687	NM_002211	Integrin, beta 1 (fibronectin receptor, beta polypeptide, antigen CD29 includes MDF2, MSK12)	CD29/FNRB/GPIIA/MDF2/MSK12/VLA-BETA/VLAB
ITGB2	1.2297	0.381023	NM_000211	Integrin, beta 2 (complement component 3 receptor 3 and 4 subunit)	CD18/LAD/LCAMB/LFA-1/MAC-1/MF17/MFI7
ITGB3	-1.7634	0.131045	NM_000212	Integrin, beta 3 (platelet glycoprotein IIIa, antigen CD61)	BDPLT16/BDPLT2/CD61/GP3A/GPIIIa/GT
ITGB4	9.2428	0.113488	NM_000213	Integrin, beta 4	CD104
ITGB5	5.8361	0.057831	NM_002213	Integrin, beta 5	-
ANOS1	-456.667	0.216942	NM_000216	Kallmann syndrome 1 sequence	ADMLX/HH1/HHA/KAL/KAL1/KALIG-1/KMS/WFDC19
LAMA1	54.6317	0.370369	NM_005559	Laminin, alpha 1	LAMA/PTBHS/S-LAM-alpha
LAMA2	3.3597	0.080803	NM_000426	Laminin, alpha 2	LAMM
LAMA3	-1.7151	0.668263	NM_000227	Laminin, alpha 3	BM600/E170/LAMNA/LOCS
LAMB1	2.6789	0.112486	NM_002291	Laminin, beta 1	CLM/LIS5
LAMB3	486.063	0.367488	NM_000228	Laminin, beta 3	AI1A/BM600-125KDA/LAM5/LAMNB1
LAMC1	1793.22	0.365433	NM_002293	Laminin, gamma 1 (formerly LAMB2)	LAMB2
MMP1	19.3599	0.060759	NM_002421	Matrix metallopeptidase 1 (interstitial collagenase)	CLG/CLGN
MMP10	2.2475	0.41717	NM_002425	Matrix metallopeptidase 10 (stromelysin 2)	SL-2/STMY2
MMP11	2.4823	0.269556	NM_005940	Matrix metallopeptidase 11 (stromelysin 3)	SL-3/ST3/STMY3
MMP12	6.2694	0.243149	NM_002426	Matrix metallopeptidase 12 (macrophage elastase)	HME/ME/MME/MMP-12
MMP13	-2.0209	0.431411	NM_002427	Matrix metallopeptidase 13 (collagenase 3)	CLG3/MANDP1/MMP-13
MMP14	51.8043	0.053078	NM_004995	Matrix metallopeptidase 14 (membrane-inserted)	MMP-14/MMP-X1/MT-MMP/MT-MMP 1/MT1-MMP/MT1MMP/MTMMP1/WNCHRS
MMP15	-1.116	0.822367	NM_002428	Matrix metallopeptidase 15 (membrane-inserted)	MT2-MMP/MTMMP2/SMCP-2
MMP16	5.2841	0.061016	NM_005941	Matrix metallopeptidase 16 (membrane-inserted)	C8orf57/MMP-X2/MT-MMP2/MT-MMP3/MT3-MMP
MMP2	12.2525	0.062378	NM_004530	Matrix metallopeptidase 2 (gelatinase A, 72kDa gelatinase, 72kDa type IV collagenase)	CLG4/CLG4A/MMP-2/MMP-II/MONA/TBE-1
MMP3	72.7563	0.102335	NM_002422	Matrix metallopeptidase 3 (stromelysin 1, progelatinase)	CHDS6/MMP-3/SL-1/STMY/STMY1/STR1
MMP7	1.3582	0.396672	NM_002423	Matrix metallopeptidase 7 (matrilysin, uterine)	MMP-7/MPSL1/PUMP-1
MMP8	-160.341	0.218052	NM_002424	Matrix metallopeptidase 8 (neutrophil collagenase)	CLG1/HNC/MMP-8/PMNL-CL
MMP9	35.4652	0.155602	NM_004994	Matrix metallopeptidase 9 (gelatinase B, 92kDa gelatinase, 92kDa type IV collagenase)	CLG4B/GELB/MANDP2/MMP-9
NCAM1	-3.7364	0.209847	NM_000615	Neural cell adhesion molecule 1	CD56/MSK39/NCAM
PECAM1	2.1361	0.07851	NM_000442	Platelet/endothelial cell adhesion molecule	CD31/CD31/EndoCAM/GPIIA'/PECA1/PECAM-1/endoCAM
SELE	-11.7805	0.339089	NM_000450	Selectin E	CD62E/ELAM/ELAM1/ESEL/LECAM2
SELL	-2.0116	0.290063	NM_000655	Selectin L	CD62L/LAM1/LECAM1/LEU8/LNHR/LSEL/LYAM1/PLNHR/TQ1
SELP	-4.7076	0.357837	NM_003005	Selectin P (granule membrane protein 140kDa, antigen CD62)	CD62/CD62P/GMP140/GRMP/LECAM3/PADGEM/PSEL
SGCE	66.0277	0.075945	NM_003919	Sarcoglycan, epsilon	DYT11/ESG
SPARC	269.66	0.054848	NM_003118	Secreted protein, acidic, cysteine-rich (osteonectin)	BM-40/ON
SPG7	3.3831	0.069997	NM_003119	Spastic paraplegia 7 (pure and complicated autosomal recessive)	CAR/CMAR/PGN/SPG5C
SPP1	1.9611	0.155999	NM_000582	Secreted phosphoprotein 1	BNSP/BSPI/ETA-1/OPN
TGFBI	23.2367	0.09382	NM_000358	Transforming growth factor, beta-induced, 68kDa	BIGH3/CDB1/CDG2/CDGG1/CSD/CSD1/CSD2/CSD3/EBMD/LCD1
THBS1	6.6576	0.185972	NM_003246	Thrombospondin 1	THBS/THBS-1/TSP/TSP-1/TSP1
THBS2	7.8808	0.107181	NM_003247	Thrombospondin 2	TSP2
THBS3	4.2428	0.056248	NM_007112	Thrombospondin 3	TSP3
TIMP1	8.604	0.060023	NM_003254	TIMP metallopeptidase inhibitor 1	CLGI/EPA/EPO/HCI/TIMP
TIMP2	5.3579	0.111933	NM_003255	TIMP metallopeptidase inhibitor 2	CSC-21K/DDC8
TIMP3	-1.1742	0.758503	NM_000362	TIMP metallopeptidase inhibitor 3	HSMRK222/K222/K222TA2/SFD
TNC	-1.9852	0.031457	NM_002160	Tenascin C	150-225/DFNA56/GMEM/GP/HXB/JI/TN/TN-C
VCAM1	10.4953	0.173072	NM_001078	Vascular cell adhesion molecule 1	CD106/INCAM-100
VCAN	55.5225	0.152021	NM_004385	Versican	CSPG2/ERVR/GHAP/PG-M/WGN/WGN1
VTN	2.9725	0.192049	NM_000638	Vitronectin	V75/VN/VNT
